# Supplementary material for: Reducing disease burden through sustainable diets: a modeling approach for national food-based dietary guidelines
Source: Front Nutr. 2026 Jul 17;13:1826425. doi: 10.3389/fnut.2026.1826425 (PMC13423645; doi:10.3389/fnut.2026.1826425)
Supplement: Supplementary file 5 [file Table_5.XLSX]

## Sheet: Tabelle1
Supplement 5: Nutrient contents of the observed diet and the optimized diet
	Observed diet	Optimized diet
Energy, kcal	2250.38	2029
Protein, g	78	72
Fat, E%	37.3557	30
Saturated fatty acids, E%	15.0832	10
Polyunsaturated fatty acids, E%	6.78232	7
Monounsaturated fatty acids, E%	12.2611	10
Linoleic acid (LA), E%	5.42651	6
Alpha-linolenic acid (ALA), E%	0.987103	1
EPA+DHA, mg	376.875	269
Cholesterol, mg	335.135	208
Carbohydrates, E%	50	51
Free sugars, E%	12.8472	7
Dietary Fibres, g	22	32
Sodium, mg	2381.41	1923
Chloride, mg	3743.98	3127
Potassium, mg	3346.24	4000
Calcium, mg	959.232	1000
Magnesium, mg	466.768	433
Phosphorus, mg	1383.63	1395
Iron, mg	12	15
Iodide, ug	101.074	81
Fluoride, ug	1082.1	846
Zinc, mg	11.8	11
Copper, ug	1842.05	2199
Manganese, ug	4699.97	6238
Retinol activity equivalent, ug	1166.21	2117
Vitamin D-calciferols, ug	3.65709	8
Vitamin E-tocopherol equivalent, ug	15242.2	22847
Vitamin K, ug	104.309	554
Vitamin B1, ug	1561.95	1914
Vitamin B12, ug	5.63455	4
Vitamin B2, ug	1832.13	1633
Vitamin B3 niacin equivalent, mg	42	32
Vitamin B5, ug	5444.57	7073
Vitamin B6, ug	1866.06	2381
Vitamin B7, ug	55.3873	87
Vitamin B9-total folic acid, ug	276.261	487
Vitamin C ascorbic acid, mg	135	209
